# Supplementary material for: Identification and validation of quantitative trait loci for kernel traits in common wheat (Triticum aestivum L.)
Source: BMC Plant Biol. 2020 Nov 23;20:529. doi: 10.1186/s12870-020-02661-4 (PMC7682089; doi:10.1186/s12870-020-02661-4)
Supplement: Supplementary file 1 — Additional file 1 Table S1 Analysis of variance for the investigated traits of the PG-RIL in four environments. Table S2 Putative additive QTL associated with kernel related traits in four environments. Table S3 Epistatic effects and environmental interactions of QTLs for TKW, KL, KW and KL/W in wheat detected from the PG-RIL population. Table S4 QTL × environment interactions for TKW, KL, KW and KL/W in wheat detected from the PG-RIL population. Table S5 Unconditional and conditional QTLs for TKW in wheat. Table S6 Annotated genes harbored in the interval of QTkw.cas-7D.2 and QKw.cas-7D.1. Table S7 Detailed information on a natural population consisted of 141 cultivar/lines and their alleles of TaFT-D1. Table S8 Detailed information on 150 landraces and 172 modern cultivars and their alleles of TaFT-D1. Table S9 Primers used in this study. [file 12870_2020_2661_MOESM1_ESM.xlsx]

## Sheet: Table S1
Table S1 Analysis of variance for the investigated traits of the PG-RIL in four environments
	Genotype			Environment			GE_interaction
	MS	F value	P > F	MS	F value	P > F	MS	F value	P > F
TKW	96.6844	134.69	<0.0001	1755.37	2445.39	<0.0001	10.1367	14.1214	<0.0001
KL	0.6056	347.038	<0.0001	3.038	1740.95	<0.0001	0.0218	12.4878	<0.0001
KW	0.1183	127.177	<0.0001	7.9321	8524.71	<0.0001	0.0155	16.6446	<0.0001
KL/W	0.1069	289.642	<0.0001	2.3527	6376.42	<0.0001	0.0062	16.8748	<0.0001

## Sheet: Table S2
Table S2 Putative additive QTL associated with grain related traits in four environments
Traits	QTL	Interval (cM)	Left Markers	Right Markers	Environments	LOD value		PVE%		Additive effects
						Range	Mean	Range	Mean	Range	Mean
TKW	QTkw.cas-1A.1	109.811-110.057	AX-109404410	AX-109836265	E2/B	3.76/6.07	4.92	4.82/5.56	5.19	0.825/0.754	0.790
	QTkw.cas-1A.2	54.545-58.096	AX-109528407	AX-108731422	E2/E3/E4/B	4.61/3.76/5.51/5.92	4.95	5.93/4.68/6.92/5.35	5.72	-0.915/-0.836/-1.127/-0.740	-0.904
	QTkw.cas-2A	78.406-84.011	AX-111702958	AX-108747720	E1	3.74	3.74	6.36	6.36	1.121	1.121
	QTkw.cas-2B	167.858-168.055	AX-111017303	AX-108781979	E1	2.62	2.62	3.95	3.95	-0.883	-0.883
	QTkw.cas-3D.1	59.316-60.103	AX-89559833	AX-108859112	E2	3.47	3.47	4.44	4.44	-0.792	-0.792
	QTkw.cas-3D.2	69.678-70.655	AX-109822373	AX-108891293	E3	3.95	3.95	5.00	5.00	-0.864	-0.864
	QTkw.cas-3D.3	76.357-78.103	AX-109998069	AX-109135381	E4	3.79	3.79	4.80	4.80	-0.935	-0.935
	QTkw.cas-4A	132.385-135.099	AX-109416575	AX-108738265	E1/E2/E3/E4/B	6.25/5.78/8.35/7.46/12.80	8.42	10.59/8.31/11.84/10.69/13.17	11.06	-1.428/-1.051/-1.311/-1.354/-1.162	-1.255
	QTkw.cas-4B	54.844-55.146	AX-89505535	AX-111609222	E4	3.58	3.58	4.35	4.35	0.9	0.900
	QTkw.cas-4D	156.183-157.93	AX-109934629	AX-89651171	E2	2.65	2.65	3.51	3.51	0.708	0.708
	QTkw.cas-5A	196.316-211.554	Xwgie105	AX-109043682	E2	6.34	6.34	8.74	8.74	-1.122	-1.122
	QTkw.cas-5B	8.595-9.271	AX-109383169	AX-109896762	E1	4.08	4.08	6.59	6.59	-1.1395	-1.140
	QTkw.cas-5D	199.329-205.585	AX-109207441	AX-110418893	E2/E3	3.32/2.63	2.98	4.28/3.28	3.78	0.777/0.699	0.738
	QTkw.cas-6A.1	62.873-66.048	AX-108835689	AX-110438513	E1/E3/E4/B	4.16/8.62/9.64/12.02	8.61	6.52/11.38/12.73/11.77	10.60	1.137/1.308/1.526/1.102	1.268
	QTkw.cas-6A.2	93.761-96.338	AX-110037712	AX-110918089	E4	2.91	2.91	3.61	3.61	-0.815	-0.815
	QTkw.cas-7A	101.906-102.248	AX-110502755	AX-111538069	E3	4.13	4.13	5.14	5.14	-0.8807	-0.881
	QTkw.cas-7B	129.205-130.45	AX-108731685	AX-109388305	E3	3.22	3.22	3.99	3.99	-0.7731	-0.7731
	QTkw.cas-7D.1	0.112-2.677	AX-110108491	AX-108943580	E1/B	2.71/3.98	3.35	4.16/3.68	3.92	-0.911/-0.617	-0.764
	QTkw.cas-7D.2	92.756-93.059	AX-111061288	AX-111184541	E1/E2/E4/B	4.21/4.30/4.91/6.79	5.05	6.52/5.50/6.09/6.22	6.08	-1.150/-0.895/-1.069/-0.811	-0.981
KL	QKl.cas-1A.1	35.343-37.226	AX-108733288	AX-109473499	E1	2.82	2.82	4.52	4.52	0.062	0.062
	QKl.cas-1A.2	113.611-114.186	AX-86178254	AX-109474737	E1/E2	2.72/4.72	3.72	4.29/5.63	4.96	0.061/0.066	0.063
	QKl.cas-1B	66-66.156	AX-108897360	AX-110996354	E1/E3/E4/B	4.11/4.31/2.56/5.41	4.10	6.63/8.16/3.74/7.38	6.48	0.075/0.073/0.053/0.071	0.068
	QKl.cas-2A	110.925-111.451	AX-108791295	AX-109421335	E1/E4	8.40/10.28	9.34	14.35/16.65	15.50	0.110/0.111	0.111
	QKl.cas-4A	130.901-136.454	AX-110540586	AX-108840708	E1/E2/E3/E4/B	4.64/6.94/4.20/6.33/6.61	5.74	7.48/8.46/8.09/9.66/9.00	8.54	-0.080/-0.081/-0.073/-0.085/-0.078	-0.080
	QKl.cas-4D	156.183-157.93	AX-109934629	AX-89651171	E2	4.22	4.22	5.19	5.19	0.064	0.064
	QKl.cas-5A	68.988-69.79	AX-86178404	AX-109283548	E2	3.24	3.24	3.78	3.78	-0.054	-0.054
	QKl.cas-6B	4.792-5.18	AX-109369927	AX-109927835	E2	3.54	3.54	4.08	4.08	0.056	0.056
	QKl.cas-7A.1	120.908-122.101	AX-109353536	AX-109520645	E1/E3/E4/B	3.63/3.84/3.86/5.35	4.17	5.78/7.24/5.70/7.24	6.49	-0.070/-0.069/-0.065/-0.070	-0.069
	QKl.cas-7A.2	135.42-136.736	AX-108735843	AX-110957668	E2	6.79	6.79	8.49	8.49	-0.082	-0.082
KW	QKw.cas-1A.1	0-0.676	Xcaas162	AX-110418984	E3	3.48	3.48	6.39	6.39	0.045	0.045
	QKw.cas-1A.2	52.956-57.136	AX-109402270	AX-108748448	E3/E4	3.03/4.31	3.67	5.55/10.14	7.85	-0.031/-0.047	-0.039
	QKw.cas-1B	66-66.156	AX-110571693	AX-108740171	E3	3.76	3.76	6.92	6.92	-0.035	-0.035
	QKw.cas-4B	74.894-77.053	AX-110405597	AX-108825702	E4	3.26	3.26	7.59	7.59	0.04	0.040
	QKw.cas-6A	58.757-66.048	AX-109892808	AX-110438513	E1/E2/E3/B	2.58/3.77/3.92/4.63	3.73	5.43/9.85/7.31/7.98	7.64	0.037/0.040/0.036/0.030	0.036
	QKw.cas-7A	7.907-9.499	AX-108761450	AX-109338226	E3/B	5.54/6.05	5.8	10.48/10.70	10.59	-0.043/-0.035	-0.039
	QKw.cas-7D.1	92.756-93.059	AX-111061288	AX-111184541	E1/B	4.14/5.44	4.79	8.78/9.50	9.14	-0.764	-0.041
	QKw.cas-7D.2	157.862-158.534	AX-111684467	AX-111120945	E3	2.55	2.55	4.72	4.72	-0.029	-0.029
KL/W	QKl/w.cas-1A	43.418-45.202	AX-111196131	AX-108970235	E2/E4	30.55/2.81	16.69	22.41/5.22	13.81	0.093/0.027	0.060
	QKl/w.cas-1B	69.955-70.592	AX-109299472	AX-108749847	E2	3.633	3.63	1.79	1.79	0.026	0.026
	QKl/w.cas-2A	110.925-112.28	AX-108791295	AX-109368860	E3/E4/B	6.46/6.01/7.54	6.67	11.60/11.03/10.90	11.18	0.040/0.039/0.037	0.039
	QKl/w.cas-5A.1	153.403-155.6	AX-108792246	AX-109970992	E1	2.99	2.99	4.78	4.78	-0.033	-0.033
	QKl/w.cas-5A.2	183-189.097	AX-94700980	AX-110671854	E3/E4/B	4.55/4.03/4.32	4.25	8.32/7.49/6.27	7.36	-0.034/-0.032/-0.028	-0.031
	QKl/w.cas-5D	136.939-141.214	AX-110830424	AX-89417887	E1/E2/E3/E4/B	4.05/7.29/3.31/3.18/5.67	4.70	6.70/3.77/5.60/5.58/8.26	5.98	0.039/0.038/0.028/0.028/0.032	0.033
	QKl/w.cas-7A.1	1.72-9.499	AX-111636086	AX-109338226	E1/E2/E3/E4/B	8.17/7.31/6.89/4.51/8.95	7.17	13.84/3.85/12.25/8.18/13.23	10.17	0.055/0.038/0.041/0.034/0.041	0.042
	QKl/w.cas-7A.2	92.179-93.466	AX-109441101	AX-110533687	E1	3.27	3.27	5.13	5.13	-0.034	-0.034
	QKl/w.cas-7D.1	82.947-83.18	AX-110360682	AX-111062123	E2	4.78	4.78	2.40	2.40	0.0301	0.030
	QKl/w.cas-7D.2	90.838-91.765	AX-111666703	AX-109429088	E1/B	5.42/3.03	4.22	8.65/4.14	6.39	0.044/0.023	0.034
Note: Underline indicates that this QTL can be detected in two or more environments and is a stable QTL; bold indicates that this QTL is a major QTL.

## Sheet:  Table S3
Table S3 Epistatic effects and environmental interactions of QTLs for TKW, KL, KW and KL/W in wheat detected from the PG-RIL population. from the PG-RIL population
Trait	Chromosome1	Position1	LeftMarker1	RightMarker1	Chromosome2	Position2	LeftMarker2	RightMarker2	LOD	LOD(AA)	LOD(AAbyE)	PVE	PVE(AA)	PVE(AAbyE)	Add1	Add2	AddbyAdd
TKW	1B	55	AX-109437338	AX-109032077	2D	115	AX-110706065	AX-110535834	5.3356	2.7142	2.6214	1.4924	0.7843	0.708	0.1911	0.4662	0.3617
	4D	140	AX-110479846	AX-110371233	6D	0	AX-89324800	AX-108895684	6.8769	4.4156	2.4613	2.1507	1.3866	0.7641	-0.0028	0.0209	-0.4772
	5A	155	AX-108792246	AX-109970992	6D	135	AX-111189875	AX-110392637	7.8004	6.3649	1.4355	2.3032	1.9682	0.335	-0.0288	-0.0655	0.5655
KL	2D	45	AX-109812207	AX-109920265	3A	85	AX-110570042	AX-108766897	5.2783			7.9245			-0.0103	-0.0061	0.074
	3B	100	AX-109479189	AX-108825963	4A	150	AX-110447199	AX-111600193	5.346			6.0755			0.0158	-0.0032	0.0666
	6B	120	AX-111236313	AX-108763535	6D	175	AX-110955782	AX-110535715	14.0956	14.0956	0	4.075	3.8614	0.2136	-0.0191	0.0203	0.0579
KW	2B	140	AX-110929441	AX-109438914	6D	70	AX-110928800	AX-109412721	12.6782	12.6782	0	6.2159	5.9157	0.3001	0.003	-0.0088	0.0354
	3B	120	AX-108727507	AX-108729033	5D	220	AX-108875091	AX-111580191	6.0636	6.0636	0	3.032	2.9039	0.1281	-0.0036	0.0169	0.0248
	4B	25	AX-109020508	AX-109411566	6B	90	AX-94994097	AX-110426475	10.0341	10.0341	0	5.1168	4.7372	0.3795	0.0086	0.0129	-0.0324
	5D	135	AX-110220844	AX-109879917	6B	60	AX-110054398	AX-109503890	5.1043			10.7309			-0.0223	0.0025	-0.0386
KL/W	1B	140	AX-108840120	AX-111072213	3B	85	AX-111461207	AX-108781572	12.5899	12.5899	0	4.3422	4.0703	0.2719	0.0092	0.0157	0.026
	1B	120	AX-111017741	AX-111480202	7B	25	AX-109837893	AX-111509310	8.8238	8.8238	0	3.2643	3.1472	0.1171	0.0086	-0.0015	-0.0227
	1B	160	AX-109509313	AX-108745931	3B	185	AX-108733081	AX-110451426	5.3098			10.265			-0.011	-0.0034	0.0302
	2A	135	AX-108898996	AX-109911808	4A	75	AX-111075760	AX-110012558	5.475			11.883			0.0018	-0.0092	0.0343
	6D	0	AX-89324800	AX-108895684	6D	110	AX-110831860	AX-111589242	9.5608	9.5608	0	3.9489	3.3674	0.5815	-0.0032	0.006	-0.0237
a. PVE(AA), the percentages of the phenotypic variations explained by genotype; PVE(AAbyE), the percentages of the phenotypic variations explained by environment

## Sheet:  Table S4
Table S4 QTL × environment interactions for TKW, KL, KW and KL/W in wheat detected from the PG-RIL population
Position (cM)	LeftMarker	RightMarker	QTL	LOD	LOD(A)	LOD(AbyE)	PVE	PVE(A)	PVE(AbyE)	Add	LeftCI	RightCI
110	AX-109404410	AX-109836265	QTkw.cas-1A.1	8.6295	5.9994	2.6301	6.1523	1.4992	4.6531	0.1426	109.5	110.5
55	AX-109528407	AX-111050394	QTkw.cas-1A.2	12.6618	5.5135	7.1483	8.4319	1.3783	7.0536	-0.1373	54.5	55.5
82	AX-111702958	AX-108747720	QTkw.cas-2A	12.0938	6.7703	5.3235	6.3938	1.5352	4.8586	0.1442	79.5	84.5
168	AX-111017303	AX-108781979	QTkw.cas-2B	7.7163	2.6602	5.056	4.3967	0.6684	3.7282	-0.0952	167.5	168.5
60	AX-89559833	AX-108859112	QTkw.cas-3D.1	9.602	3.0478	6.5542	4.3037	0.759	3.5448	-0.1014	59.5	60.5
69	AX-111027124	AX-109822373	QTkw.cas-3D.2	6.7289	2.1925	4.5364	4.0859	0.5427	3.5432	-0.0858	68.5	70.5
77	AX-109998069	AX-109135381	QTkw.cas-3D.3	6.1606	2.452	3.7086	4.2372	0.6033	3.6339	-0.0906	76.5	77.5
133	AX-109416575	AX-108738265	QTkw.cas-4A/QKl.cas-4A	39.9103	29.413	10.4974	29.8252	7.8976	21.9276	-0.3276	132.5	133.5
55	AX-89505535	AX-111609222	QTkw.cas-4B	13.8002	3.9073	9.8929	4.9213	0.9861	3.9352	0.1171	54.5	55.5
157	AX-109934629	AX-89651171	QTkw.cas-4D/QKl.cas-4D	11.1491	1.7385	9.4106	2.2365	0.4144	1.8221	0.0755	156.5	157
197	Xwgie105	AX-109043682	QTkw.cas-5A	8.4436	6.1048	2.3388	7.3321	1.453	5.8791	-0.1417	195.5	199.5
9	AX-109383169	AX-109896762	QTkw.cas-5B	11.1096	7.3383	3.7713	8.7539	1.8004	6.9535	-0.1561	8.5	9.5
202	AX-109207441	AX-95259170	QTkw.cas-5D	10.7386	2.3772	8.3614	3.7157	0.5756	3.1401	0.0882	199.5	203.5
63	AX-108835689	AX-109643777	QTkw.cas-6A.1	24.4723	8.4833	15.989	18.5088	2.187	16.3218	0.1728	62.5	63.5
96	AX-110037712	AX-110918089	QTkw.cas-6A.2	8.8714	5.227	3.6445	5.2852	1.2814	4.0038	-0.1327	93.5	96.5
102	AX-110502755	AX-111538069	QTkw.cas-7A	12.3035	5.816	6.4875	5.8142	1.4594	4.3548	-0.1415	101.5	102.5
21	AX-108731685	AX-109388305	QTkw.cas-7B	7.1483	2.7151	4.4333	3.7764	0.6706	3.1059	-0.0955	19.5	21.5
0	AX-110844931	AX-110108491	QTkw.cas-7D.1	13.3826	5.6145	7.7681	6.0053	1.4117	4.5936	-0.1391	0	1.5
93	AX-111061288	AX-111184541	QTkw.cas-7D.2/QKw.cas-7D.1	24.8799	13.3852	11.4947	14.939	3.4906	11.4484	-0.2209	92.5	93.5
37	AX-108733288	AX-109473499	QKl.cas-1A.1	9.1525	0.0771	9.0754	0.5689	0.0192	0.5498	-0.0162	36.5	38.5
114	AX-86178254	AX-109474737	QKl.cas-1A.2	14.6963	1.6795	13.0169	2.901	0.4123	2.4886	0.075	113.5	114.5
123	AX-108858140	AX-109278420	QKl.cas-1B	11.9332	3.5208	8.4124	2.9227	0.8552	2.0675	0.1076	121.5	124.5
111	AX-108791295	AX-109421335	QKl.cas-2A/QKl/w.cas-2A	27.312	0.7086	26.6035	0.6422	0.1774	0.4649	0.049	110.5	111.5
69	AX-86178404	AX-109283548	QKl.cas-5A	7.7034	0.5429	7.1605	0.6878	0.1357	0.552	-0.0429	68.5	69.5
5	AX-109369927	AX-109927835	QKl.cas-6B	8.876	0.5416	8.3344	1.3012	0.133	1.1682	0.0426	4.5	5.5
121	AX-109353536	AX-108844278	QKl.cas-7A.1	15.1092	2.9784	12.1308	2.2756	0.7389	1.5366	-0.1001	120.5	121.5
136	AX-108735843	AX-110957668	QKl.cas-7A.2	11.0856	2.8569	8.2287	2.5247	0.6865	1.8381	-0.0969	135.5	136.5
158	AX-111684467	AX-111120945	QKw.cas-7D.2	6.4261	0.1677	6.2583	0.4428	0.0421	0.4006	-0.0239	157.5	158.5
0	Xcaas162	AX-110418984	QKw.cas-1A.1	9.567	1.0043	8.5627	2.0326	0.2491	1.7835	0.0782	0	0.5
53	AX-109402270	AX-108730800	QKw.cas-1A.2	9.82	1.1583	8.6617	1.9493	0.2871	1.6622	-0.0627	52.5	53.5
66	AX-110571693	AX-108740171	QKw.cas-1B	13.4075	0.248	13.1595	0.8951	0.0619	0.8333	-0.029	65.5	66.5
77	AX-110405597	AX-108825702	QKw.cas-4B	14.5795	3.0573	11.5222	2.9242	0.7575	2.1667	0.1015	75.5	77.5
66	AX-111048217	AX-110438513	QKw.cas-6A	11.7449	1.8904	9.8545	5.3807	0.4776	4.9031	0.0807	65.5	66.5
8	AX-108761450	AX-109338226	QKw.cas-7A	23.6808	1.2978	22.383	1.6126	0.323	1.2896	-0.0661	7.5	8.5
45	AX-108899220	AX-108970235	QKl/w.cas-1A	36.9642	0.057	36.9072	0.6995	0.0154	0.6841	-0.0146	44.5	45.5
70	AX-109299472	AX-108749847	QKl/w.cas-1B	16.1362	0.0631	16.0731	0.684	0.0158	0.6683	-0.0146	69.5	70.5
154	AX-108792246	AX-109970992	QKl/w.cas-5A.1	6.3157	0.0549	6.2608	0.2138	0.0122	0.2016	-0.0129	152.5	155.5
184	AX-94700980	AX-109913894	QKl/w.cas-5A.2	12.4545	0.1661	12.2883	0.5262	0.037	0.4892	-0.0224	183.5	186.5
137	AX-110830424	AX-111132295	QKl/w.cas-5D	25.1842	0.1022	25.082	0.4146	0.0255	0.3891	-0.0186	136.5	137.5
2	AX-111636086	AX-108857392	QKl/w.cas-7A.1	16.17	1.2032	14.9669	1.5962	0.2986	1.2976	-0.0636	1.5	2.5
93	AX-109441101	AX-110533687	QKl/w.cas-7A.2	11.277	0.1427	11.1343	1.1869	0.0346	1.1523	-0.0217	92.5	93.5
83	AX-110360682	AX-111062123	QKl/w.cas-7D.1	10.6832	0.01	10.6732	0.8249	0.0025	0.8224	-0.0058	82.5	83.5
90	AX-108882010	AX-111666703	QKl/w.cas-7D.2	11.7691	0.0029	11.7663	0.5071	0.0015	0.5055	-0.0046	88.5	91.5
a. PVE(AA), the percentages of the phenotypic variations explained by genotype; PVE(AAbyE), the percentages of the phenotypic variations explained by environment

## Sheet:  Table S5
Table S5 Unconditional and conditional QTLs for TKW in wheat
QTL	Intervals marker	Unconditional QTL			Conditional QTL e
		TKW			TKW|KL			TKW|KW			TKW/（KL/W）
		Environments	PVE%	Additive	Environments	PVE%	Additive	Environments	PVE%	Additive	Environments	PVE%	Additive
QTkw.cas-1A.1	AX-109404410—AX-109836265	E2	2	0.825
								E3	4.75	0.478 d
QTkw.cas-1A.2	AX-109528407—AX-108731422	E2	5.93	-0.915
		E3	4.684	-0.836
		E4	6.924	-1.127
					E4	5.7	-0.893 b
QTkw.cas-1A.3	AX-94838355—AX-111071647										E2	6.33	0.839 d
QTkw.cas-1B.1	AX-109437338—AX-111449936							E1	4.59	0.466 d	E4	5.04	0.840 d
								E2	1.01	0.438 d
QTkw.cas-1B.2	AX-108897360—AX-108858140										E1	3.59	0.870 d
QTkw.cas-1D.1	AX-108841720—AX-109190668				E1	3.99	0.817 d
QTkw.cas-1D.2	AX-111076253—AX-108750801							E3	4.81	-0.484 d
QTkw.cas-2A	AX-111702958—AX-108747720	E1	6.36	1.121				E1	5.77	0.523 b	E1	10.91	1.517 c
QTkw.cas-2B	AX-111017303—AX-108781979	E1	3.95	-0.883	E1	4.04	-0.823 a
QTkw.cas-2D	AX-108836826—AX-110706065										E1	3.98	0.913 d
											E4	5.51	0.878 d
QTkw.cas-3B	AX-111197346—AX-108871389				E1	3.69	-0.79 d
QTkw.cas-3D.1	AX-89559833—AX-108859112	E2	4.44	-0.792							E2	5.59	-0.786 a
QTkw.cas-3D.2	AX-109822373—AX-108891293	E3	5	-0.864
QTkw.cas-3D.3	AX-109998069—AX-109135381	E4	4.8	-0.935							E1	4.71	-0.996 a
QTkw.cas-3D.4	AX-109036980—AX-110834607							E1	7.54	-0.597 d
								E2	1.11	-0.461 d
QTkw.cas-4A	AX-109416575—AX-108738265	E1	10.586	-1.428				E1	9.03	-0.654 b	E1	8.936	-1.372 a
		E2	8.31	-1.051							E2	7.278	-0.999 a
		E3	11.837	-1.311				E3	6.51	-0.562 b	E3	11.238	-1.191 a
		E4	10.687	-1.354				E4	9.76	-0.687 b	E4	12.06	-1.301 a
QTkw.cas-4B	AX-89505535—AX-111609222	E4	4.35	0.9							E4	4.16	0.773 c
QTkw.cas-4D	AX-109934629—AX-89651171	E2	3.51	0.708							E2	7.821	0.934 c
								E3	11.786	0.758 d
QTkw.cas-5A	Xwgie105—AX-109043682	E2	8.74	-1.122	E2	5.51	-0.853 b				E2	6.54	-0.860 b
QTkw.cas-5B	AX-109383169—AX-109896762	E1	6.59	-1.14
QTkw.cas-5D	AX-109207441—AX-110418893	E2	4.28	0.777
		E3	3.28	0.699
QTkw.cas-6A.1	AX-108835689—AX-110438513	E1	6.52	1.137	E1	5.81	0.989 b
											E2	6.21	0.832 d
		E3	11.38	1.308	E3	11.61	1.257 a
		E4	12.727	1.526	E4	11.07	1.244 b				E4	9.72	1.171 b
QTkw.cas-6A.2	AX-110037712—AX-110918089	E4	3.61	-0.815
QTkw.cas-6B	AX-111236313—AX-108763535							E1	4.73	-0.476 d
QTkw.cas-7A	AX-110502755—AX-111538069	E3	5.14	-0.881							E3	12.27	-1.251 c
											E4	6.77	-0.981 d
QTkw.cas-7A.1	AX-108761450—AX-109338226				E2	8.38	-1.042 d
					E3	9.89	-1.155 d
					E4	8.53	-1.087 d
QTkw.cas-7B	AX-108731685—AX-109388305	E3	3.99	-0.773
QTkw.cas-7D.1	AX-110108491—AX-108943580	E1	4.16	-0.764
QTkw.cas-7D.2	AX-111061288—AX-111184541	E1	6.52	-1.15	E1	11.086	-1.381 c
		E2	5.5	-0.895	E2	7.7	-1.014 c
					E3	4.806	-0.819 d
		E4	6.09	-1.069	E4	6.946	-0.997 a				E4	4.65	-0.820 b
	a denotes the additive effect of a conditional QTL, in absolute values, that reduces or increase less than 10% compared to the corresponding unconditional QTL.
	b denotes the additive effect of a conditional QTL, in absolute values, that reduces more than 10% compared to the corresponding unconditional QTL.
	c denotes the additive effect of a conditional QTL, in absolute values, that increase more than 10% compared to the corresponding unconditional QTL.
	d denotes the QTL couldn't be detected in unconditional analyse, but can be detected in conditional analyse.
	e Numerals before parentheses are additive effect value, + indicates that the most favorable allele is derived from the parent PB3228, - indicates that the most favorable allele is derived from the parent G8901. E and numerals in parentheses indicate the environment in which the QTL was detected and the percentage of phenotypic variance explained by the additive effects of the mapped QTLs, respec…

## Sheet: Table S6 
Table S6 Annotated genes harbored in the interval of QTkw.cas-7D.2 and QKw.cas-7D.1
Gene-ID	Blast-Hit-Accession	Description
TraesCS7D02G108700	KAE8811639.1|XP_003562481.1	short-chain dehydrogenase reductase 3a
TraesCS7D02G108800	XP_020199468.1|XP_020199466.1	acidic endochitinase-like
TraesCS7D02G108900	XP_020169496.1|KAE8815817.1	GDSL esterase/lipase
TraesCS7D02G109000	EMS52828.1|XP_020169500.1|	short-chain dehydrogenase reductase 3a-like
TraesCS7D02G109100	XP_020169501.1|PWZ17619.1	GDSL esterase/lipase
TraesCS7D02G109200	XP_020169498.1|KAE8815819.1	GDSL esterase/lipase
TraesCS7D02G109300	XP_020169502.1|KAE8815820.1	transcription elongation factor 1 homolog
TraesCS7D02G109400	XP_020200500.1|VAI83180.1	uncharacterized protein
TraesCS7D02G109500	VAI70434.1|XP_020175535.1	unnamed protein product
TraesCS7D02G109600	XP_020157618.1|XP_020175535.1	uncharacterized protein
TraesCS7D02G109700	XP_020157620.1|VAI82590.1	uncharacterized protein
TraesCS7D02G109800	XP_020193184.1|KAE8781534.1	putative F-box/LRR-repeat protein 23
TraesCS7D02G109900	VAI70435.1|XP_020175532.1	unnamed protein product
TraesCS7D02G110000	XP_020175531.1|XP_020157621.1	transcription elongation factor 1 homolog
TraesCS7D02G110100	XP_020157623.1|XP_020182413.1	transcription elongation factor 1 homolog
TraesCS7D02G110200	VAH00011.1|VAI55561.1	unnamed protein product
TraesCS7D02G110300	F4J0C4|F4J0C4_ARATH	Actin cross-linking protein, putative (DUF569)
TraesCS7D02G110400	A0A067LIH2|A0A067LIH2_JATCU	Sulfotransferase
TraesCS7D02G110500	A0A1D1YV99|A0A1D1YV99_9ARAE	Nuclear nucleic acid-binding protein C1D
TraesCS7D02G110600	B9RDW9|B9RDW9_RICCO	WRKY transcription factor, putative
TraesCS7D02G110700	A0A0G2SJB5|A0A0G2SJB5_SALMI	Long-Chain Acyl-CoA Synthetase
TraesCS7D02G110800	A0A1D6D9H7|A0A1D6D9H7_WHEAT	Non-specific lipid-transfer protein
TraesCS7D02G11087	AT5G59320.1 | Symbols:LTP3 |	lipid transfer protein 12 [Arabidopsis thaliana]
TraesCS7D02G110900	K7VHB7|K7VHB7_MAIZE	Protoheme IX farnesyltransferase
TraesCS7D02G111000	A0A1D6D9H7|A0A1D6D9H7_WHEAT	Non-specific lipid-transfer protein
TraesCS7D02G111100	XP_020187018.1|XP_020183066.1	very-long-chain 3-oxoacyl-CoA reductase 1-like
TraesCS7D02G111200	XP_020187017.1|KAE8815125.1	O-acyltransferase WSD1-like
TraesCS7D02G111226	TXC65217.1	response regulator
TraesCS7D02G111300	KAE8815123.1|XP_003564298.1	succinate dehydrogenase assembly factor 4, mitochondrial
TraesCS7D02G111400	VAH87230.1|VAI45708.1	unnamed protein product
TraesCS7D02G111500	XP_020198329.1|XP_020167909.1	phytochromobilin:ferredoxin oxidoreductase, chloroplastic
TraesCS7D02G111600	AAW23034.1|BBC44354.1	flowering locus T
TraesCS7D02G111700	KAE8808559.1|XP_020100302.1	VQ motif-containing protein 1-like
TraesCS7D02G111800	XP_020182412.1|XP_003564303.1	GDSL esterase/lipase
TraesCS7D02G111900	XP_020182411.1|KAE8808557.1	probable beta-1,3-galactosyltransferase 14
TraesCS7D02G112000	XP_020182414.1|VAI82587.1	uncharacterized protein
TraesCS7D02G112100	XP_020182413.1|XP_020197078.1	transcription elongation factor 1 homolog
TraesCS7D02G112200	XP_020198717.1|VAI70465.1	uncharacterized protein
TraesCS7D02G112300	XP_020191404.1| KAE8808555.1	transcription elongation factor 1 homolog
TraesCS7D02G112400	XP_020175529.1|KAE8815142.1	transcription elongation factor 1 homolog
TraesCS7D02G112500	XP_020175530.1|KAE8815143.1	uncharacterized protein
TraesCS7D02G112600	XP_020175531.1|VAI82588.1	transcription elongation factor 1 homolog
TraesCS7D02G112700	VAI70435.1|XP_020175532.1	unnamed protein product
TraesCS7D02G112800	XP_020175535.1|VAI70434.1	uncharacterized protein
TraesCS7D02G112900	XP_020175536.1|VAI82592.1	unnamed protein product
TraesCS7D02G113000	EMS47057.1|VAH68639.1	unnamed protein product
TraesCS7D02G113100	XP_020175517.1|EMS50437.1	transcription factor bHLH91

## Sheet: Table S7
Table S7 Detailed information on a natural population consisted of 141 cultivar/lines and their alleles of TaFT-D1
Code	Accession name	Alleles of TaFT-D1
1	YZM	TaFT-D1(-)-allele
2	BM1	TaFT-D1(G)-allele
3	HXDL	TaFT-D1(-)-allele
4	YD1817	TaFT-D1(-)-allele
5	XZ438	TaFT-D1(-)-allele
6	MZM	TaFT-D1(G)-allele
7	BJ8	TaFT-D1(G)-allele
8	JDM	TaFT-D1(G)-allele
9	YM13	TaFT-D1(G)-allele
10	XN6082	TaFT-D1(-)-allele
11	ZYM	TaFT-D1(G)-allele
12	CDGT	TaFT-D1(G)-allele
13	BM4	TaFT-D1(G)-allele
14	JN2	TaFT-D1(G)-allele
15	ND2419	TaFT-D1(-)-allele
16	SJZ54	TaFT-D1(G)-allele
17	LFL10	TaFT-D1(-)-allele
18	AB	TaFT-D1(-)-allele
19	TS1	TaFT-D1(G)-allele
20	AF	TaFT-D1(-)-allele
21	BA7023	TaFT-D1(-)-allele
22	FC3	TaFT-D1(G)-allele
23	LM1	TaFT-D1(G)-allele
24	XY6	TaFT-D1(G)-allele
25	MB66	TaFT-D1(-)-allele
26	WYM	TaFT-D1(-)-allele
27	BN3217	TaFT-D1(G)-allele
28	JM19	TaFT-D1(G)-allele
29	CM42	TaFT-D1(G)-allele
30	OR	TaFT-D1(G)-allele
31	LM21	TaFT-D1(G)-allele
32	AMN	TaFT-D1(G)-allele
33	ZM9023	TaFT-D1(G)-allele
34	AF3	TaFT-D1(G)-allele
35	F6	TaFT-D1(-)-allele
36	JM22	TaFT-D1(G)-allele
37	YM34	TaFT-D1(G)-allele
38	LM14	TaFT-D1(G)-allele
39	YM2	TaFT-D1(-)-allele
40	YM158	TaFT-D1(G)-allele
41	YM18	TaFT-D1(G)-allele
42	Z8425B	TaFT-D1(G)-allele
43	JM22	TaFT-D1(G)-allele
44	LX66	TaFT-D1(G)-allele
45	LX99	TaFT-D1(G)-allele
46	TN18	TaFT-D1(G)-allele
47	TN19	TaFT-D1(G)-allele
48	SN17	TaFT-D1(G)-allele
49	SN21	TaFT-D1(G)-allele
50	WN14	TaFT-D1(G)-allele
51	LY502	TaFT-D1(G)-allele
52	YN19	TaFT-D1(G)-allele
53	S4185	TaFT-D1(G)-allele
54	SM15	TaFT-D1(G)-allele
55	SY17	TaFT-D1(G)-allele
56	SM18	TaFT-D1(G)-allele
57	SX633	TaFT-D1(G)-allele
58	SX733	TaFT-D1(G)-allele
59	SX828	TaFT-D1(G)-allele
60	J5265	TaFT-D1(G)-allele
61	G8901	TaFT-D1(G)-allele
62	HN827	TaFT-D1(G)-allele
63	H6172	TaFT-D1(G)-allele
64	H7086	TaFT-D1(G)-allele
65	KN199	TaFT-D1(G)-allele
66	KN9204	TaFT-D1(G)-allele
67	JS02-1	TaFT-D1(G)-allele
68	AK58	TaFT-D1(G)-allele
69	LM21	TaFT-D1(G)-allele
70	ZM366	TaFT-D1(G)-allele
71	ZYM9982	TaFT-D1(G)-allele
72	Z16	TaFT-D1(G)-allele
73	Z18	TaFT-D1(G)-allele
74	Z9823	TaFT-D1(G)-allele
75	ZY4	TaFT-D1(-)-allele
76	XY96	TaFT-D1(-)-allele
77	XY5	TaFT-D1(G)-allele
78	XY6	TaFT-D1(G)-allele
79	PH82-2-2	TaFT-D1(G)-allele
80	GY503	TaFT-D1(-)-allele
81	JM84-5103	TaFT-D1(G)-allele
82	JM41	TaFT-D1(G)-allele
83	LN6	TaFT-D1(G)-allele
84	QM11	TaFT-D1(G)-allele
85	S150	TaFT-D1(G)-allele
86	S213	TaFT-D1(G)-allele
87	SY225	TaFT-D1(G)-allele
88	XN8727	TaFT-D1(G)-allele
89	XY168	TaFT-D1(G)-allele
90	XY54	TaFT-D1(G)-allele
91	XY926	TaFT-D1(G)-allele
92	XZ26	TaFT-D1(G)-allele
93	YF175	TaFT-D1(-)-allele
94	ZN16	TaFT-D1(G)-allele
95	BC5	TaFT-D1(G)-allele
96	CH58	TaFT-D1(G)-allele
97	CW131	TaFT-D1(-)-allele
98	H4444	TaFT-D1(G)-allele
99	TM60	TaFT-D1(G)-allele
100	KN213	TaFT-D1(G)-allele
101	LY145	TaFT-D1(G)-allele
102	ND1193	TaFT-D1(G)-allele
103	ND135	TaFT-D1(G)-allele
104	ND179	TaFT-D1(G)-allele
105	ND195	TaFT-D1(G)-allele
106	ND340	TaFT-D1(G)-allele
107	S160	TaFT-D1(G)-allele
108	S229	TaFT-D1(G)-allele
109	S354	TaFT-D1(G)-allele
110	SN28	TaFT-D1(G)-allele
111	XN2611	TaFT-D1(G)-allele
112	XN881	TaFT-D1(G)-allele
113	XN889	TaFT-D1(G)-allele
114	XY128	TaFT-D1(G)-allele
115	XY22	TaFT-D1(G)-allele
116	XY81	TaFT-D1(G)-allele
117	ZM366	TaFT-D1(G)-allele
118	ZM19	TaFT-D1(G)-allele
119	ZY9369	TaFT-D1(G)-allele
120	S253	TaFT-D1(G)-allele
121	XN2208	TaFT-D1(G)-allele
122	PH3295	TaFT-D1(G)-allele
123	85-16	TaFT-D1(G)-allele
124	HN5290	TaFT-D1(G)-allele
125	JS02-1	TaFT-D1(G)-allele
126	SM139	TaFT-D1(G)-allele
127	SN12	TaFT-D1(G)-allele
128	XN928	TaFT-D1(G)-allele
129	XN979	TaFT-D1(G)-allele
130	XY107	TaFT-D1(-)-allele
131	XM1998	TaFT-D1(G)-allele
132	YN19	TaFT-D1(G)-allele
133	YN21	TaFT-D1(G)-allele
134	YN24	TaFT-D1(G)-allele
135	ZM9023	TaFT-D1(G)-allele
136	ZM9405	TaFT-D1(G)-allele
137	XY597	TaFT-D1(-)-allele
138	J7369	TaFT-D1(G)-allele
139	LX99	TaFT-D1(G)-allele
140	XN2000-7	TaFT-D1(G)-allele
141	GY338	TaFT-D1(G)-allele

## Sheet: Table S8
Table S8 Detailed information on a 150 landraces and 172 modern cultivars and their alleles of TaFT-D1
Code	Accession name	Accession type	Alleles of TaFT-D2
1	Xiaobaimai	landraces	TaFT-D1(G)-allele
2	Hongpixiaomai	landraces	TaFT-D1(G)-allele
3	Dabaipi	landraces	TaFT-D1(-)-allele
4	Dingxingzhai	landraces	TaFT-D1(G)-allele
5	Honglidangnianlao	landraces	TaFT-D1(-)-allele
6	Huoliaomai	landraces	TaFT-D1(-)-allele
7	Dahongmai	landraces	TaFT-D1(-)-allele
8	Shanxibaimai	landraces	TaFT-D1(G)-allele
9	Niuzhijia	landraces	TaFT-D1(-)-allele
10	Mahuaban	landraces	TaFT-D1(-)-allele
11	Jiahongmai	landraces	TaFT-D1(G)-allele
12	Hongjinmai	landraces	TaFT-D1(G)-allele
13	Baiqimai	landraces	TaFT-D1(G)-allele
14	Xiaokouhong	landraces	TaFT-D1(G)-allele
15	Lanhuamai	landraces	TaFT-D1(G)-allele
16	Daimanghongmai	landraces	TaFT-D1(G)-allele
17	Hongmai	landraces	TaFT-D1(G)-allele
18	Honglaomai	landraces	TaFT-D1(-)-allele
19	Youmangbaifu	landraces	TaFT-D1(-)-allele
20	Hongpidongmai	landraces	TaFT-D1(-)-allele
21	Panshiwumang	landraces	TaFT-D1(-)-allele
22	Youmangbaifu	landraces	TaFT-D1(-)-allele
23	Baiqiumai	landraces	TaFT-D1(-)-allele
24	Laomai	landraces	TaFT-D1(-)-allele
25	Xiaobaimang	landraces	TaFT-D1(G)-allele
26	Xianmai	landraces	TaFT-D1(G)-allele
27	Jiangxizao	landraces	TaFT-D1(G)-allele
28	Honghuazao	landraces	TaFT-D1(-)-allele
29	Jiangdongmen	landraces	TaFT-D1(G)-allele
30	Dahuangpi	landraces	TaFT-D1(G)-allele
31	Congyanghongmai	landraces	TaFT-D1(-)-allele
32	Zaowutian	landraces	TaFT-D1(-)-allele
33	Liuzhutou	landraces	TaFT-D1(-)-allele
34	Chanbuzhi	landraces	TaFT-D1(-)-allele
35	Zhumaoyuanzitou	landraces	TaFT-D1(-)-allele
36	Shuilizhan	landraces	TaFT-D1(-)-allele
37	Huangshuibai	landraces	TaFT-D1(-)-allele
38	Baipu	landraces	TaFT-D1(-)-allele
39	Zaoxiaomai	landraces	TaFT-D1(G)-allele
40	Lanxizaoxiaomai	landraces	TaFT-D1(-)-allele
41	Wangshuibai	landraces	TaFT-D1(-)-allele
42	Wuyuanmai	landraces	TaFT-D1(-)-allele
43	Chejianzi	landraces	TaFT-D1(-)-allele
44	Heshangmai	landraces	TaFT-D1(-)-allele
45	Nuomai	landraces	TaFT-D1(G)-allele
46	Mangxiaomai	landraces	TaFT-D1(-)-allele
47	Sankecun	landraces	TaFT-D1(-)-allele
48	Paozimai	landraces	TaFT-D1(-)-allele
49	Baiyoumai	landraces	TaFT-D1(-)-allele
50	Yangmai	landraces	TaFT-D1(-)-allele
51	Dunhuachunmai	landraces	TaFT-D1(G)-allele
52	Huoqiu	landraces	TaFT-D1(-)-allele
53	Daqingmang	landraces	TaFT-D1(-)-allele
54	Guangtou	landraces	TaFT-D1(-)-allele
55	Chaoanxiaomai	landraces	TaFT-D1(-)-allele
56	Chike	landraces	TaFT-D1(-)-allele
57	Songruimai	landraces	TaFT-D1(-)-allele
58	Shengen	landraces	TaFT-D1(-)-allele
59	Shanglinxiaomai	landraces	TaFT-D1(-)-allele
60	Baimangmai	landraces	TaFT-D1(G)-allele
61	Huangguaxian	landraces	TaFT-D1(G)-allele
62	Banjiemang	landraces	TaFT-D1(G)-allele
63	Laolaixia	landraces	TaFT-D1(-)-allele
64	Louguding	landraces	TaFT-D1(G)-allele
65	Xishanbiansui	landraces	TaFT-D1(G)-allele
66	Honggoudou	landraces	TaFT-D1(G)-allele
67	Baihuomai	landraces	TaFT-D1(G)-allele
68	Sanyuehuang	landraces	TaFT-D1(G)-allele
69	Hongqiangchang	landraces	TaFT-D1(G)-allele
70	Youzimai	landraces	TaFT-D1(G)-allele
71	Pingyuan 50	landraces	TaFT-D1(-)-allele
72	Baibiansui	landraces	TaFT-D1(-)-allele
73	Baiqimai	landraces	TaFT-D1(G)-allele
74	Baituzitou	landraces	TaFT-D1(G)-allele
75	Youmangsaogudan	landraces	TaFT-D1(-)-allele
76	Fuyanghong	landraces	TaFT-D1(G)-allele
77	Mazhamai	landraces	TaFT-D1(G)-allele
78	Qiangchangmai	landraces	TaFT-D1(G)-allele
79	Huomai	landraces	TaFT-D1(-)-allele
80	Meiqianwu	landraces	TaFT-D1(G)-allele
81	Jianmai	landraces	TaFT-D1(G)-allele
82	Sanyuehuang	landraces	TaFT-D1(G)-allele
83	Xiaofushou	landraces	TaFT-D1(-)-allele
84	Hongheshangtou	landraces	TaFT-D1(-)-allele
85	Dakoumai	landraces	TaFT-D1(-)-allele
86	Baitiaoyu	landraces	TaFT-D1(G)-allele
87	Baimangmai	landraces	TaFT-D1(G)-allele
88	Dayuhua	landraces	TaFT-D1(-)-allele
89	Fumai	landraces	TaFT-D1(G)-allele
90	Laoqimai	landraces	TaFT-D1(G)-allele
91	Chushanbao	landraces	TaFT-D1(G)-allele
92	Zijiehong	landraces	TaFT-D1(-)-allele
93	Dalibanmang	landraces	TaFT-D1(-)-allele
94	Liuyuehuang	landraces	TaFT-D1(-)-allele
95	Gejiaxiang	landraces	TaFT-D1(G)-allele
96	Geerhongmai	landraces	TaFT-D1(-)-allele
97	Dachunbaisilengmai	landraces	TaFT-D1(G)-allele
98	Bailanghuimai	landraces	TaFT-D1(G)-allele
99	Bendihuanghuamai	landraces	TaFT-D1(G)-allele
100	Zhahong	landraces	TaFT-D1(G)-allele
101	Motuoxiaomai	landraces	TaFT-D1(G)-allele
102	Bianbachunmai	landraces	TaFT-D1(G)-allele
103	Baimangxiaomai	landraces	TaFT-D1(-)-allele
104	Wujiangzhuo	landraces	TaFT-D1(-)-allele
105	Muzongzhuoga	landraces	TaFT-D1(-)-allele
106	Kangdingxiaomai	landraces	TaFT-D1(G)-allele
107	Shanmai	landraces	TaFT-D1(G)-allele
108	Yizhimai	landraces	TaFT-D1(G)-allele
109	Dabaimai	landraces	TaFT-D1(G)-allele
110	Galaohan	landraces	TaFT-D1(-)-allele
111	Huoliyan	landraces	TaFT-D1(G)-allele
112	Shanmai	landraces	TaFT-D1(G)-allele
113	Hongtuzi	landraces	TaFT-D1(G)-allele
114	Baidatou	landraces	TaFT-D1(-)-allele
115	Jinhuangmai	landraces	TaFT-D1(-)-allele
116	Hongmangmai	landraces	TaFT-D1(-)-allele
117	Dabaimai	landraces	TaFT-D1(G)-allele
118	Baiqitou	landraces	TaFT-D1(-)-allele
119	Baimazha	landraces	TaFT-D1(G)-allele
120	Laotutou	landraces	TaFT-D1(-)-allele
121	Honghuamai	landraces	TaFT-D1(-)-allele
122	Baimaizi	landraces	TaFT-D1(-)-allele
123	Chengduguangtou	landraces	TaFT-D1(G)-allele
124	Jiangmai	landraces	TaFT-D1(-)-allele
125	Baihuamai	landraces	TaFT-D1(-)-allele
126	Huanxiangguo	landraces	TaFT-D1(-)-allele
127	Hanzhongbai	landraces	TaFT-D1(-)-allele
128	Xiaosanyuehuang	landraces	TaFT-D1(G)-allele
129	Suotiaohongmai	landraces	TaFT-D1(-)-allele
130	Hongxumai	landraces	TaFT-D1(-)-allele
131	Zipi	landraces	TaFT-D1(G)-allele
132	Baimangmai	landraces	TaFT-D1(-)-allele
133	Hongmangzi	landraces	TaFT-D1(-)-allele
134	Yuqiumai	landraces	TaFT-D1(G)-allele
135	Yangmai	landraces	TaFT-D1(-)-allele
136	Zhishimai	landraces	TaFT-D1(G)-allele
137	Biantouguangkemai	landraces	TaFT-D1(G)-allele
138	Changmangshibiantou	landraces	TaFT-D1(G)-allele
139	Zhugoumai	landraces	TaFT-D1(G)-allele
140	Dianxihongkeyangmai	landraces	TaFT-D1(-)-allele
141	Baidongmai	landraces	TaFT-D1(-)-allele
142	Hongchunmai	landraces	TaFT-D1(-)-allele
143	Chunmai	landraces	TaFT-D1(-)-allele
144	Hongdongmai	landraces	TaFT-D1(-)-allele
145	Hongdongmai	landraces	TaFT-D1(-)-allele
146	Wumangchunmai	landraces	TaFT-D1(-)-allele
147	Hongchunmai	landraces	TaFT-D1(-)-allele
148	Hongjinbaoyin	landraces	TaFT-D1(-)-allele
149	Hongdongmai	landraces	TaFT-D1(-)-allele
150	Wumangchunmai	landraces	TaFT-D1(-)-allele
151	Jinghong 5	modern cultivars	TaFT-D1(G)-allele
152	Neimai 11	modern cultivars	TaFT-D1(-)-allele
153	Lianglaiyoubaipixiaomai	modern cultivars	TaFT-D1(G)-allele
154	Bihongsui	modern cultivars	TaFT-D1(-)-allele
155	Zhongyou 9507	modern cultivars	TaFT-D1(G)-allele
156	Jinmai 8	modern cultivars	TaFT-D1(G)-allele
157	Fengkang 2	modern cultivars	TaFT-D1(G)-allele
158	Changzhi 6406	modern cultivars	TaFT-D1(G)-allele
159	Beijing 8	modern cultivars	TaFT-D1(G)-allele
160	Yuandong 822	modern cultivars	TaFT-D1(G)-allele
161	Yanan 11	modern cultivars	TaFT-D1(-)-allele
162	Nongda 183	modern cultivars	TaFT-D1(G)-allele
163	Nongda 311	modern cultivars	TaFT-D1(G)-allele
164	Nongda 139	modern cultivars	TaFT-D1(-)-allele
165	Mingxian 169	modern cultivars	TaFT-D1(G)-allele
166	Dongfanghong 3	modern cultivars	TaFT-D1(G)-allele
167	Ji5265	modern cultivars	TaFT-D1(G)-allele
168	Henong827	modern cultivars	TaFT-D1(G)-allele
169	Jimai41	modern cultivars	TaFT-D1(G)-allele
170	Jimai60	modern cultivars	TaFT-D1(G)-allele
171	Linyou145	modern cultivars	TaFT-D1(G)-allele
172	Nongda1193	modern cultivars	TaFT-D1(G)-allele
173	Nongda135	modern cultivars	TaFT-D1(G)-allele
174	Nongda179	modern cultivars	TaFT-D1(G)-allele
175	Nongda195	modern cultivars	TaFT-D1(G)-allele
176	Nongda340	modern cultivars	TaFT-D1(G)-allele
177	Henong5290	modern cultivars	TaFT-D1(G)-allele
178	Huadong 6	modern cultivars	TaFT-D1(G)-allele
179	Liying 5	modern cultivars	TaFT-D1(-)-allele
180	Sumai 3	modern cultivars	TaFT-D1(-)-allele
181	Yangmai 158	modern cultivars	TaFT-D1(-)-allele
182	Enmai 4	modern cultivars	TaFT-D1(G)-allele
183	Emai 6	modern cultivars	TaFT-D1(-)-allele
184	Anhui 3	modern cultivars	TaFT-D1(G)-allele
185	Zhemai 1	modern cultivars	TaFT-D1(-)-allele
186	Zhouyuan9369	modern cultivars	TaFT-D1(G)-allele
187	Xinkehan 9	modern cultivars	TaFT-D1(-)-allele
188	Kefeng 3	modern cultivars	TaFT-D1(G)-allele
189	Kelao 4	modern cultivars	TaFT-D1(-)-allele
190	Xinshuguang 1	modern cultivars	TaFT-D1(-)-allele
191	Dongnong 101	modern cultivars	TaFT-D1(G)-allele
192	Xinshuguang 6	modern cultivars	TaFT-D1(-)-allele
193	Jichun 1016	modern cultivars	TaFT-D1(-)-allele
194	Baichun5hao	modern cultivars	TaFT-D1(G)-allele
195	Kangxiu 10	modern cultivars	TaFT-D1(G)-allele
196	Taizhong 23	modern cultivars	TaFT-D1(G)-allele
197	Jinmai 2148	modern cultivars	TaFT-D1(-)-allele
198	Dixiuzao	modern cultivars	TaFT-D1(-)-allele
199	Jinyang 60	modern cultivars	TaFT-D1(G)-allele
200	Shite 14	modern cultivars	TaFT-D1(G)-allele
201	Fuzhuang 30	modern cultivars	TaFT-D1(G)-allele
202	Bima 1	modern cultivars	TaFT-D1(G)-allele
203	Bima 4	modern cultivars	TaFT-D1(G)-allele
204	Shijiazhuang 54	modern cultivars	TaFT-D1(G)-allele
205	Pingyang 27	modern cultivars	TaFT-D1(G)-allele
206	Fengchan 3	modern cultivars	TaFT-D1(-)-allele
207	Taishan 1	modern cultivars	TaFT-D1(G)-allele
208	Jinan 2	modern cultivars	TaFT-D1(G)-allele
209	Youbao	modern cultivars	TaFT-D1(G)-allele
210	Bainong 3217	modern cultivars	TaFT-D1(G)-allele
211	Yannong 15	modern cultivars	TaFT-D1(G)-allele
212	Xinong 6028	modern cultivars	TaFT-D1(-)-allele
213	Shijiazhuang 407	modern cultivars	TaFT-D1(G)-allele
214	Jimai 2	modern cultivars	TaFT-D1(G)-allele
215	Neixiang 5	modern cultivars	TaFT-D1(G)-allele
216	Zhengzhou 6	modern cultivars	TaFT-D1(-)-allele
217	Xiannong 39	modern cultivars	TaFT-D1(G)-allele
218	Jinan 17	modern cultivars	TaFT-D1(G)-allele
219	Shannong 7859	modern cultivars	TaFT-D1(-)-allele
220	Aifeng 3	modern cultivars	TaFT-D1(G)-allele
221	Lumai 1	modern cultivars	TaFT-D1(G)-allele
222	Wenmai 6	modern cultivars	TaFT-D1(G)-allele
223	Laizhou 953	modern cultivars	TaFT-D1(-)-allele
224	Zhengzhou 741	modern cultivars	TaFT-D1(G)-allele
225	XY107	modern cultivars	TaFT-D1(-)-allele
226	GY503	modern cultivars	TaFT-D1(-)-allele
227	XY597	modern cultivars	TaFT-D1(-)-allele
228	ZY4	modern cultivars	TaFT-D1(-)-allele
229	XY96	modern cultivars	TaFT-D1(-)-allele
230	YM2	modern cultivars	TaFT-D1(-)-allele
231	XZ438	modern cultivars	TaFT-D1(-)-allele
232	YM13	modern cultivars	TaFT-D1(G)-allele
233	LM1	modern cultivars	TaFT-D1(G)-allele
234	JM19	modern cultivars	TaFT-D1(G)-allele
235	LM21	modern cultivars	TaFT-D1(G)-allele
236	YM34	modern cultivars	TaFT-D1(G)-allele
237	LM14	modern cultivars	TaFT-D1(G)-allele
238	YM18	modern cultivars	TaFT-D1(G)-allele
239	Z8425B	modern cultivars	TaFT-D1(G)-allele
240	LX66	modern cultivars	TaFT-D1(G)-allele
241	TN18	modern cultivars	TaFT-D1(G)-allele
242	TN19	modern cultivars	TaFT-D1(G)-allele
243	SN17	modern cultivars	TaFT-D1(G)-allele
244	SN21	modern cultivars	TaFT-D1(G)-allele
245	WN14	modern cultivars	TaFT-D1(G)-allele
246	LY502	modern cultivars	TaFT-D1(G)-allele
247	S4185	modern cultivars	TaFT-D1(G)-allele
248	SM15	modern cultivars	TaFT-D1(G)-allele
249	SY17	modern cultivars	TaFT-D1(G)-allele
250	SM18	modern cultivars	TaFT-D1(G)-allele
251	SX633	modern cultivars	TaFT-D1(G)-allele
252	SX733	modern cultivars	TaFT-D1(G)-allele
253	SX828	modern cultivars	TaFT-D1(G)-allele
254	G8901	modern cultivars	TaFT-D1(G)-allele
255	H7086	modern cultivars	TaFT-D1(G)-allele
256	KN199	modern cultivars	TaFT-D1(G)-allele
257	KN9204	modern cultivars	TaFT-D1(G)-allele
258	AK58	modern cultivars	TaFT-D1(G)-allele
259	LM21	modern cultivars	TaFT-D1(G)-allele
260	ZYM9982	modern cultivars	TaFT-D1(G)-allele
261	Z16	modern cultivars	TaFT-D1(G)-allele
262	Z18	modern cultivars	TaFT-D1(G)-allele
263	Z9823	modern cultivars	TaFT-D1(G)-allele
264	XY5	modern cultivars	TaFT-D1(G)-allele
265	JM84-5103	modern cultivars	TaFT-D1(G)-allele
266	S150	modern cultivars	TaFT-D1(G)-allele
267	S213	modern cultivars	TaFT-D1(G)-allele
268	SY225	modern cultivars	TaFT-D1(G)-allele
269	XY168	modern cultivars	TaFT-D1(G)-allele
270	XY54	modern cultivars	TaFT-D1(G)-allele
271	XY926	modern cultivars	TaFT-D1(G)-allele
272	XZ26	modern cultivars	TaFT-D1(G)-allele
273	ZN16	modern cultivars	TaFT-D1(G)-allele
274	CH58	modern cultivars	TaFT-D1(G)-allele
275	H4444	modern cultivars	TaFT-D1(G)-allele
276	S229	modern cultivars	TaFT-D1(G)-allele
277	S354	modern cultivars	TaFT-D1(G)-allele
278	SN28	modern cultivars	TaFT-D1(G)-allele
279	XN2611	modern cultivars	TaFT-D1(G)-allele
280	XN881	modern cultivars	TaFT-D1(G)-allele
281	XN889	modern cultivars	TaFT-D1(G)-allele
282	XY128	modern cultivars	TaFT-D1(G)-allele
283	XY22	modern cultivars	TaFT-D1(G)-allele
284	XY81	modern cultivars	TaFT-D1(G)-allele
285	ZM19	modern cultivars	TaFT-D1(G)-allele
286	S253	modern cultivars	TaFT-D1(G)-allele
287	XN2208	modern cultivars	TaFT-D1(G)-allele
288	SM139	modern cultivars	TaFT-D1(G)-allele
289	SN12	modern cultivars	TaFT-D1(G)-allele
290	XN979	modern cultivars	TaFT-D1(G)-allele
291	YN19	modern cultivars	TaFT-D1(G)-allele
292	YN21	modern cultivars	TaFT-D1(G)-allele
293	YN24	modern cultivars	TaFT-D1(G)-allele
294	ZM9023	modern cultivars	TaFT-D1(G)-allele
295	ZM9405	modern cultivars	TaFT-D1(G)-allele
296	J7369	modern cultivars	TaFT-D1(G)-allele
297	XN2000-7	modern cultivars	TaFT-D1(G)-allele
298	Zangdong 4	modern cultivars	TaFT-D1(-)-allele
299	Rikeze 54	modern cultivars	TaFT-D1(G)-allele
300	Rikeze 8	modern cultivars	TaFT-D1(-)-allele
301	Ganmai 8	modern cultivars	TaFT-D1(-)-allele
302	Gaoyuan 506	modern cultivars	TaFT-D1(-)-allele
303	Qingchun 28	modern cultivars	TaFT-D1(-)-allele
304	Ningchun 4	modern cultivars	TaFT-D1(-)-allele
305	Huzhuhong	modern cultivars	TaFT-D1(-)-allele
306	Jinmai 4	modern cultivars	TaFT-D1(-)-allele
307	Dingxi 24	modern cultivars	TaFT-D1(-)-allele
308	Huining 10	modern cultivars	TaFT-D1(-)-allele
309	YF175	modern cultivars	TaFT-D1(-)-allele
310	CW131	modern cultivars	TaFT-D1(-)-allele
311	Shuwan 8	modern cultivars	TaFT-D1(-)-allele
312	Fan 6	modern cultivars	TaFT-D1(-)-allele
313	Bimai 26	modern cultivars	TaFT-D1(-)-allele
314	Guinong 10	modern cultivars	TaFT-D1(-)-allele
315	Yunmai 34	modern cultivars	TaFT-D1(G)-allele
316	Xingyi 4	modern cultivars	TaFT-D1(-)-allele
317	Fengmai 11	modern cultivars	TaFT-D1(-)-allele
318	Chuanmai42	modern cultivars	TaFT-D1(G)-allele
319	Xindong 2	modern cultivars	TaFT-D1(-)-allele
320	Keshi 1	modern cultivars	TaFT-D1(-)-allele
321	Keshibaipi	modern cultivars	TaFT-D1(G)-allele
322	Tuokexun 1	modern cultivars	TaFT-D2(G)-allele

## Sheet:  Table S9
Table S9 Primers used in this study
AX-111061288FAM	gaaggtgaccaagttcatgctTTGATCCGAAACACAAGTGCGA
AX-111061288HEX	gaaggtcggagtcaacggattTTGATCCGAAACACAAGTGCGG
AX-111061288-R	GAATTGGGTTCTTGGATGTACTA
AX-111184541-FAM	gaaggtgaccaagttcatgctTCCCATCTCTGCCGGAACGTC
AX-111184541-HEX	gaaggtcggagtcaacggattTCCCATCTCTGCCGGAACGTT
AX-111184541-R	CTGTGCTGGGATTGCTGGATGT
FT-D-Ind-FAM	gaaggtgaccaagttcatgctGCACGAAGCGATGGATCCCC
FT-D-Ind-HEX	gaaggtcggagtcaacggattGCACGAAGCGATGGATCCCA
FT-D-R	TATCCCCGGTACAACTGGTGCATCC
FT1-D-Indel-F	GGTCTCATACACAACTTGACACTTG
FT1-D-Indel-R	ATCATCAGGAGCTTATATTACGGCA
